# Supplementary material for: miR-191-5p suppresses PRRSV replication by targeting porcine EGFR to enhance interferon signaling
Source: Front Microbiol. 2024 Oct 14;15:1473504. doi: 10.3389/fmicb.2024.1473504 (PMC11514493; doi:10.3389/fmicb.2024.1473504)
Supplement: Supplementary file 2 [file Table_2.XLSX]

## Sheet: Sheet1
top of specific gene candidates in pigs	number	ratio
EGFR	145	0.4096
ITGB1	28	0.0791
CDKN1B	19	0.0537
FKBP5	12	0.0339
IL6R	12	0.0339
PRKCQ	10	0.0282
RBPJ	9	0.0254
SREBF1	9	0.0254
LGALS8	7	0.0198
HDAC4	6	0.0169
HDAC9	6	0.0169
SATB2	6	0.0169
WWOX	6	0.0169
ADARB1	5	0.0141
PPARD	5	0.0141
ARRB1	4	0.0113
CIAPIN1	4	0.0113
PPP3CA	4	0.0113
ZHX2	4	0.0113
DMD	3	0.0085
PAK3	3	0.0085
TRPS1	3	0.0085
